# Supplementary material for: The Effect of Process Parameters on the Microstructure, Stability, and Sensorial Properties of an Emulsion Cream Formulation
Source: Pharmaceutics. 2024 Jun 6;16(6):773. doi: 10.3390/pharmaceutics16060773 (PMC11207101; doi:10.3390/pharmaceutics16060773)
Supplement: Supplementary file 1 [file pharmaceutics-16-00773-s001.zip]

Archive with 1 entries (1 files):
- pharmaceutics-3000418-supplementary.pdf
